# Supplementary material for: High-Ranking Geladas Protect and Comfort Others After Conflicts
Source: Sci Rep. 2018 Oct 16;8:15291. doi: 10.1038/s41598-018-33548-y (PMC6191458; doi:10.1038/s41598-018-33548-y)
Supplement: Supplementary file 3 — Supplementary dataset [file 41598_2018_33548_MOESM3_ESM.zip]

Archive with 8 entries (8 files):
- data/analysis of renewed aggression.xlsx
- data/attracted vs dispersed non solicited and solicited.xlsx
- data/correlation TCT and NDSthird party.dat
- data/SCR distribution (2-5 min).xlsx
- data/table LMM.xlsx
- data/TCT.xlsx
- data/Triadic contacts and reconciliation.xlsx
- data/type of affiliative.xlsx
