# Supplementary material for: High-Ranking Geladas Protect and Comfort Others After Conflicts
Source: Sci Rep. 2018 Oct 16;8:15291. doi: 10.1038/s41598-018-33548-y (PMC6191458; doi:10.1038/s41598-018-33548-y)
Supplement: Supplementary file 3 — Supplementary dataset [file 41598_2018_33548_MOESM3_ESM.zip › data/analysis of renewed aggression.xlsx]

## Sheet: Renewed absence of cons
	PC1min/PC-MC pairs	MC1min/PC-MC pairs	PC2min/PC-MC pairs	MC2min/PC-MC pairs	PC3min/PC-MC pairs	MC3min/PC-MC pairs	PC4min/PC-MC pairs	MC4min/PC-MC pairs	PC5min/PC-MC pairs	MC5min/PC-MC pairs
BIONDA	0.131579	0	0.0526316	0	0.0526316	0.0526316	0.0526316	0.0263158	0.105263	0	OMU1
HK	0.157895	0.0526316	0	0	0	0	0.0526316	0.0526316	0	0	OMU1
GT	0.142857	0.015873	0.0952381	0.047619	0.047619	0	0.015873	0.015873	0.031746	0.015873	OMU1
HO	0.2	0.1	0	0	0.2	0	0.1	0	0	0	OMU1
HI	0.28	0.04	0.12	0	0.1	0.02	0.08	0	0.02	0	OMU1
GD	0.153846	0	0.153846	0	0	0	0	0.230769	0	0	OMU1
T	0.12	0	0.12	0	0	0	0.04	0	0	0	OMU1
grigia	0.0952381	0	0.047619	0	0	0.047619	0.142857	0.047619	0	0	OMU1
GV	0.12	0.06	0.16	0.06	0.06	0	0.04	0.04	0.08	0.02	OMU1
HE	0.352941	0	0.0588235	0	0.117647	0.117647	0	0	0.0588235	0.0588235	OMU1
GL	0.2	0.04	0.2	0	0.2	0	0.04	0.04	0	0.04	OMU1
HG	0.0714286	0	0.0714286	0	0	0	0	0	0	0	OMU1
ER	0.0833333	0	0	0	0	0	0.0833333	0	0	0	OMU1
GJ	0.125	0.0625	0.0625	0	0.25	0	0.0625	0	0.0625	0	OMU1
HC	0.1875	0.125	0.125	0	0	0	0.0625	0.0625	0.0625	0	OMU1
GW	0.307692	0	0.153846	0	0.153846	0	0.153846	0	0.0769231	0	OMU1
JS	0.666667	0	0	0	0	0	0	0	0	0	OMU1
JA	0.333333	0	0	0	0	0.0833333	0	0	0	0	OMU1
BE	0.125	0	0.0625	0	0.125	0	0.0625	0.0625	0	0.0625	OMU2
BA	0.111111	0.0222222	0.155556	0	0.133333	0.0222222	0.0666667	0.0222222	0.0444444	0.0222222	OMU2
BO	0.0434783	0.0434783	0.0434783	0.0434783	0.0434783	0	0	0.0434783	0.0434783	0.0434783	OMU2
BB	0.190476	0.0952381	0.190476	0.047619	0.047619	0	0.047619	0	0	0	OMU2
AL	0.0769231	0	0	0	0.0769231	0	0.0769231	0	0	0	OMU2
AD	0	0	0	0	0	0	0	0	0	0	OMU2
AN	0.107143	0	0.178571	0.0357143	0.142857	0.0714286	0.0714286	0	0.0357143	0.0714286	OMU2
BR	0	0.125	0	0	0.125	0	0.125	0	0	0	OMU2
BK	0	0	0.2	0	0	0	0	0	0	0	OMU2

## Sheet: Renewed presence of cons
	PC-no-contact 2-4min	PC-contact 2-4min	MC2-4min
BIONDA	0.0526316	0	0
HK	0.0175439	0	0
GT	0.0529101	0.0555556	0
HI	0.1	0	0
T	0.0533333	0	0
grigia	0.0634921	0.037037	0
GV	0.0866667	0	0.0416667
HE	0.0588235	0	0
GL	0.146667	0	0.0555556
HG	0.0238095	0.025641	0
HC	0.0625	0	0
JA	0	0	0
BE	0.0833333	0	0
BA	0.118519	0	0
BO	0.0289855	0	0.0952381
BB	0.0952381	0	0
AN	0.130952	0.047619	0
BR	0.0833333	0	0
