# Supplementary material for: High-Ranking Geladas Protect and Comfort Others After Conflicts
Source: Sci Rep. 2018 Oct 16;8:15291. doi: 10.1038/s41598-018-33548-y (PMC6191458; doi:10.1038/s41598-018-33548-y)
Supplement: Supplementary file 3 — Supplementary dataset [file 41598_2018_33548_MOESM3_ESM.zip › data/attracted vs dispersed non solicited and solicited.xlsx]

## Sheet: Foglio1
NOT SOLL	A1min	D1min	A2min	D2min	A3min	D3min	A4min	D4min	A5min	D5min
an	5	1	1	0	0	0	1	0	0	0
ba	4	2	2	0	1	0	1	0	0	0
bb	2	0	0	2	0	0	1	1	0	0
be	4	0	2	1	0	0	2	0	1	0
bionda	5	1	2	2	0	1	1	1	3	2
bo	2	1	0	0	1	1	0	0	0	0
er	2	1	0	1	0	1	0	0	0	0
gl	6	0	2	1	0	0	0	0	0	0
grigia	6	1	0	1	1	0	1	1	2	0
gt	7	4	2	1	3	3	1	0	0	2
gv	5	4	3	2	2	1	1	2	1	0
hc	2	0	0	1	1	1	0	0	0	0
hg	7	1	1	0	0	0	0	0	1	0
hi	4	2	2	3	1	1	2	1	1	0
hk	4	3	2	1	0	0	0	0	0	0
ja	4	2	1	0	0	0	0	0	0	0
t	5	1	1	1	2	1	1	1	0	0
SOLL	A1min	D1min	A2min	D2min	A3min	D3min	A4min	D4min	A5min	D5min
al	2	3	0	0	1	0	0	0	0	0
an	3	1	1	0	0	0	0	0	0	0
ba	4	4	0	0	0	0	1	2	1	0
bb	2	3	0	2	0	0	0	0	0	0
be	1	2	0	0	0	0	0	1	0	0
bionda	5	2	1	0	1	1	0	0	1	0
bo	4	2	1	1	0	0	0	1	0	1
er	1	2	0	1	0	0	0	1	0	0
gl	3	9	1	0	1	0	0	0	0	0
grigia	3	2	0	0	1	0	1	1	0	1
gt	3	3	2	4	0	0	0	1	0	1
gv	3	4	0	1	1	0	3	2	2	3
hc	1	1	1	0	0	3	0	1	0	0
hg	2	0	2	1	0	2	0	0	0	0
hi	7	2	1	2	1	0	0	2	0	2
hk	1	1	1	1	0	1	1	0	2	0
ho	2	2	0	0	0	2	0	0	1	0
ja	3	1	0	1	0	0	0	0	0	0
t	3	1	1	1	0	0	0	0	0	0
