# Supplementary material for: High-Ranking Geladas Protect and Comfort Others After Conflicts
Source: Sci Rep. 2018 Oct 16;8:15291. doi: 10.1038/s41598-018-33548-y (PMC6191458; doi:10.1038/s41598-018-33548-y)
Supplement: Supplementary file 3 — Supplementary dataset [file 41598_2018_33548_MOESM3_ESM.zip › data/correlation TCT and NDSthird party.dat]

73
20	4.7
33.33	12.8
-16.67	12.8
25	12.8
28.57	12.8
-20	5.47
-20	4.15
0	10.85
12.5	10.85
0	10.85
28.57	6.49
-16.67	2.84
22.22	7.04
-16.67	7.68
-20	6.49
0	6.34
-16.67	4.05
16.67	7.04
0	8.56
0	6.96
11.11	6.96
20	2.02
8.33	9.85
36.36	9.85
0	9.85
0	8.56
-9.09	8.56
0	10.39
-9.09	3.63
0	2.32
-9.09	1.62
-9.09	6.16
-16.67	4.63
12.5	1.62
-12.5	5.7
0	3.63
-11.11	2.02
-60	3.63
20	10.39
0	5.7
11.11	4.63
-11.11	6.16
-16.67	1.62
20	1.62
-11.11	4.16
11.11	2.02
20	5.7
11.11	4.16
16.67	2.02
20	5.7
-14.29	2.02
-12.5	7.31
0	1.31
9.09	7.31
14.29	7.31
-12.5	6.84
0	6.84
0	4.95
14.29	4.95
-8.33	3.08
12.5	5.31
12.5	3.08
12.5	1.46
9.09	5.31
-9.09	1.46
-14.29	5.31
-12.5	1.68
14.29	1.46
6.25	1.68
11.11	4.05
-12.5	1.46
0	5.31
16.67	4.05
