# Supplementary material for: High-Ranking Geladas Protect and Comfort Others After Conflicts
Source: Sci Rep. 2018 Oct 16;8:15291. doi: 10.1038/s41598-018-33548-y (PMC6191458; doi:10.1038/s41598-018-33548-y)
Supplement: Supplementary file 3 — Supplementary dataset [file 41598_2018_33548_MOESM3_ESM.zip › data/SCR distribution (2-5 min).xlsx]

## Sheet: Foglio1
	SCR/min PCnoC 2-5	SCR/min PCsiC2-5	SCR/min MC 2-5
AD	0.0833333	0.25	0.1875
AL	0.4	0	0.0416667
AN	0	0	0.0357143
BA	0.5	0.166667	0.272727
BB	0.25	0.5	0.5
BE	0.291667	0	0.111111
bionda	0.403846	0.1	0.208333
BO	0.333333	0.25	0.136364
BR	0.583333	0.666667	0.291667
GD	0.333333	0	0.0625
GJ	0	0.5	0.125
GL	0.35	0.0625	0.166667
grigia	0.34375	0	0.0833333
GT	0.231481	0.1	0.0859375
GV	0.2875	0.05	0.15
HC	0.571429	0	0.194444
HE	0.125	0	0.166667
HG	0.0833333	0.0714286	0.1
HI	0.277778	0	0.0769231
HK	0.75	0.166667	0.178571
JA	0.25	0	0.25
T	0.25	0	0.075
