# Supplementary material for: High-Ranking Geladas Protect and Comfort Others After Conflicts
Source: Sci Rep. 2018 Oct 16;8:15291. doi: 10.1038/s41598-018-33548-y (PMC6191458; doi:10.1038/s41598-018-33548-y)
Supplement: Supplementary file 3 — Supplementary dataset [file 41598_2018_33548_MOESM3_ESM.zip › data/table LMM.xlsx]

## Sheet: Foglio1
Victim	Third party	TCT	Kin	bonding (gr)	NDSvictim	NDSthird-party	sexcombination	age combination
ho	grigia	20	1	1	5.47	4.7	1	11
gd	gj	33.33	1	1	4.65	12.8	11	11
gt	gj	-16.67	1	2	8.97	12.8	11	11
hk	gj	25	0	0	4.15	12.8	1	1
t	gj	28.57	0	1	2.84	12.8	11	1
gd	ho	-20	0	2	4.65	5.47	10	11
gd	hk	-20	0	1	4.65	4.15	10	10
gt	gl	0	1	1	8.97	10.85	11	11
gv	gl	12.5	1	1	7.68	10.85	11	11
t	gl	0	0	0	2.84	10.85	11	1
gt	hi	28.57	1	2	8.97	6.49	11	11
gt	t	-16.67	0	2	8.97	2.84	11	10
gt	er	22.22	1	2	8.97	7.04	11	10
hk	gv	-16.67	1	2	4.15	7.68	1	1
ho	hi	-20	0	1	5.47	6.49	1	11
hk	hg	0	0	1	4.15	6.34	0	0
t	bionda	-16.67	0	1	2.84	4.05	11	0
t	er	16.67	0	1	2.84	7.04	11	0
grigia	gl	0	1	2	6.96	8.56	11	11
gt	grigia	0	1	2	2.32	6.96	11	11
bionda	grigia	11.11	0	2	1.62	6.96	11	11
grigia	HC	20	0	1	6.96	2.02	10	10
gt	gj	8.33	1	2	2.32	9.85	11	11
gv	gj	36.36	1	1	3.63	9.85	11	11
hi	gj	0	1	2	4.63	9.85	11	11
gt	gl	0	1	1	2.32	8.56	11	11
hg	gl	-9.09	1	1	5.7	8.56	1	1
gt	do	0	0	0	2.32	10.39	10	11
gt	gv	-9.09	1	1	2.32	3.63	11	11
hi	gt	0	1	2	4.63	2.32	11	11
gt	bionda	-9.09	1	2	2.32	1.62	11	11
gt	t	-9.09	0	2	2.32	6.16	11	11
gv	hi	-16.67	1	1	3.63	4.63	11	11
gv	bionda	12.5	1	0	3.63	1.62	11	11
gv	hg	-12.5	0	0	3.63	5.7	10	10
er	gv	0	1	0	4.16	3.63	11	11
gv	hc	-11.11	1	0	3.63	2.02	10	10
hc	gv	-60	1	1	2.02	3.63	1	1
hi	do	20	0	0	4.63	10.39	11	11
hi	hg	0	0	1	4.63	5.7	10	10
hg	hi	11.11	0	1	5.7	4.63	1	1
bionda	t	-11.11	0	2	1.62	6.16	11	11
t	bionda	-16.67	0	0	6.16	1.62	11	11
hg	bionda	20	0	2	5.7	1.62	1	1
bionda	er	-11.11	1	2	1.62	4.16	11	11
bionda	hc	11.11	1	0	1.62	2.02	10	10
t	hg	20	0	0	6.16	5.7	10	10
hg	er	11.11	0	1	5.7	4.16	1	1
hg	hc	16.67	0	0	5.7	2.02	0	0
hc	hg	20	0	0	2.02	5.7	0	0
er	hc	-14.29	1	1	4.16	2.02	10	10
an	bk	-12.5	0	1	3.08	7.31	10	11
bk	ba	0	0	1	7.31	1.31	1	11
ba	bk	9.09	0	1	1.31	7.31	10	11
be	bk	14.29	0	0	1.68	7.31	10	11
an	ad	-12.5	1	2	3.08	6.84	11	11
ba	ad	0	0	1	1.31	6.84	11	11
ba	al	0	0	1	1.31	4.95	11	11
be	al	14.29	0	0	1.68	4.95	11	11
ba	an	-8.33	0	1	1.31	3.08	11	11
an	bb	12.5	0	2	3.08	5.31	11	11
bb	an	12.5	0	2	5.31	3.08	11	11
an	bo	12.5	0	2	3.08	1.46	11	11
ba	bb	9.09	0	1	1.31	5.31	11	11
ba	bo	-9.09	0	0	1.31	1.46	11	11
be	bb	-14.29	0	0	1.68	5.31	11	11
bb	be	-12.5	0	0	5.31	1.68	11	11
be	bo	14.29	0	0	1.68	1.46	11	11
bo	be	6.25	0	0	1.46	1.68	11	11
be	br	11.11	0	1	1.68	4.05	10	10
bb	bo	-12.5	1	2	5.31	1.46	11	11
bo	bb	0	1	2	1.46	5.31	11	11
bo	br	16.67	0	1	1.46	4.05	10	10
