# Supplementary material for: High-Ranking Geladas Protect and Comfort Others After Conflicts
Source: Sci Rep. 2018 Oct 16;8:15291. doi: 10.1038/s41598-018-33548-y (PMC6191458; doi:10.1038/s41598-018-33548-y)
Supplement: Supplementary file 3 — Supplementary dataset [file 41598_2018_33548_MOESM3_ESM.zip › data/TCT.xlsx]

## Sheet: Foglio1
NOT SOLL	TCT% relative to the 1 min
an	36.3636
ba	15.3846
bb	50
be	44.4444
bionda	21.0526
bo	8.33333
er	11.1111
gl	60
grigia	45.4545
gt	11.5385
gv	5.55556
hc	33.3333
hg	33.3333
hi	16.6667
hk	11.1111
ja	20
t	26.6667
