# Supplementary material for: High-Ranking Geladas Protect and Comfort Others After Conflicts
Source: Sci Rep. 2018 Oct 16;8:15291. doi: 10.1038/s41598-018-33548-y (PMC6191458; doi:10.1038/s41598-018-33548-y)
Supplement: Supplementary file 3 — Supplementary dataset [file 41598_2018_33548_MOESM3_ESM.zip › data/Triadic contacts and reconciliation.xlsx]

## Sheet: Foglio1
	Victim	Triadic affiliation without reconciliation	Triadic affiliation after reconciliation
	BK	1	0
	AD	1	1
	AN	6	1
	AL	0	2
	BB	6	0
	BA	5	4
	BE	6	1
	BR	4	0
	BO	7	0
	DO	1	0
	GL	6	4
	GV	6	2
	GT	9	0
	HI	13	1
	bionda	6	2
	grigia	10	2
	T	6	0
	GD	3	0
	HO	2	0
	HE	4	0
	HK	6	0
	HC	3	0
	HG	16	2
	ER	4	1
	GW	2	0
	JA	9	0
	GJ	2	0
	GU	1	0
	JS	1	0
