# Supplementary material for: High-Ranking Geladas Protect and Comfort Others After Conflicts
Source: Sci Rep. 2018 Oct 16;8:15291. doi: 10.1038/s41598-018-33548-y (PMC6191458; doi:10.1038/s41598-018-33548-y)
Supplement: Supplementary file 3 — Supplementary dataset [file 41598_2018_33548_MOESM3_ESM.zip › data/type of affiliative.xlsx]

## Sheet: Foglio1
Play Attracted	Play Dispersed	Contact sitting Attracted	Contact sitting Dispersed	Touchin Attracted	Touching Dispersed	Grooming Attracted	Grooming Dispersed	LipVoc Attracted	LipVoc Dispersed
2	2	0	1	1	1	1	1	1	0
1	0	0	1	0	1	2	1	0	1
1	0	1	0	2	0	2	2	4	0
1	0	1	0	2	2	1	0	0	1
2	0	2	2	4	1	0	1	3	0
1	0	1	5	3	4	1	2	2	0
3	1	1	4	3	1	0	3	1	0
1	1	0	2	3	0	0	1	2	0
1	1	2	0	1	1	1	0	1	0
4	0	1	3	1	0	0	1	1	0
0	1	2	1	1	1	0	0	2	1
2	1	0	1	1	1	1	0	1	0
0	1	0	1	3	1	1	1	2	1
4	0	0	1	1	1	0	1	0	0
1	1	1	1	4	1
1	0	1	0	2	1
		0	2	2	0
				2	4
				1	0
Play TCT	Contact sitting TCT	Touching TCT	Grooming TCT	LipVoc TCT
0	-1	0	0	1
1	-1	-1	0.33	-0.33
1	1	1	0	1
1	0.5	0	1	-1
1	0	0.43	-1	1
1	-0.67	-0.13	-0.33	1
0.5	-0.6	0.4	-1	1
0	-0.67	0.75	-1	1
0	1	0	1	1
1	-0.4	0.5	-1	0.33
-1	0.33	0	0	0.33
0.33	-1	0	1	1
-1	-0.33	0.5	0	0.33
1	-1	0	-1	0
0	0	0.6
1	1	0.25
	-1	1
		-0.33
		0.5
